# Supplementary material for: Cranial shape evolution in adaptive radiations of birds: comparative morphometrics of Darwin's finches and Hawaiian honeycreepers
Source: Philos Trans R Soc Lond B Biol Sci. 2017 Feb 5;372(1713):20150481. doi: 10.1098/rstb.2015.0481 (PMC5182413; doi:10.1098/rstb.2015.0481)
Supplement: Supplementary Table 4 [file rstb20150481supp2.xlsx]

## Sheet: Sheet1
Cranial shape evolution in adaptive radiations of birds: comparative morphometrics of Darwin’s finches and Hawaiian honeycreepers Masayoshi Tokita, Wataru Yano, Helen F. James, Arhat Abzhanov Phil. Trans. R. Soc. B (2017) doi: 10.1098/rstb.2015.0481
Supplementary Table 4. A list of skeletal specimens analyzed in this study, along with information about catalogue number and sex (male or female).
Catalogue Number	Sex	Group	Species
CAS86304	Male	DF	Geospiza magnirostris
CAS86306	Male	DF	Geospiza magnirostris
CAS86325	Male	DF	Geospiza magnirostris
CAS86338	Male	DF	Geospiza magnirostris
CAS90640	Male	DF	Geospiza magnirostris
CAS42962	Male	DF	Geospiza fortis
CAS86417	Male	DF	Geospiza fortis
CAS90641	Male	DF	Geospiza fortis
CAS90642	Male	DF	Geospiza fortis
CAS90647	Male	DF	Geospiza fortis
CAS42966	Male	DF	Geospiza fuliginosa
CAS58344	Male	DF	Geospiza fuliginosa
CAS86499	Male	DF	Geospiza fuliginosa
CAS86500	Male	DF	Geospiza fuliginosa
CAS86535	Male	DF	Geospiza fuliginosa
CAS86552	Male	DF	Geospiza fuliginosa
CAS86573	Male	DF	Geospiza septentrionalis
CAS86574	Male	DF	Geospiza septentrionalis
CAS86647	Male	DF	Geospiza conirostris
CAS86648	Male	DF	Geospiza conirostris
CAS86664	Male	DF	Geospiza conirostris
CAS86665	Male	DF	Geospiza conirostris
CAS86666	Male	DF	Geospiza conirostris
CAS86668	Male	DF	Geospiza conirostris
CAS86672	Male	DF	Geospiza conirostris
CAS42964	Male	DF	Geospiza scandens
CAS86633	Male	DF	Geospiza scandens
CAS86805	Male	DF	Camarhynchus parvulus
CAS86807	Male	DF	Camarhynchus parvulus
CAS86843	Male	DF	Camarhynchus parvulus
CAS86844	Male	DF	Camarhynchus parvulus
CAS86813	Male	DF	Camarhynchus parvulus
CAS86738	Male	DF	Camarhynchus psittacula
CAS86746	Male	DF	Camarhynchus psittacula
CAS86747	Male	DF	Camarhynchus psittacula
CAS86754	Male	DF	Camarhynchus psittacula
CAS86871	Male	DF	Camarhynchus pallidus
CAS86875	Male	DF	Camarhynchus pallidus
CAS86882	Male	DF	Camarhynchus pallidus
CAS90655	Male	DF	Camarhynchus pallidus
CAS86710	Male	DF	Platyspiza crassirostris
CAS86716	Male	DF	Platyspiza crassirostris
CAS86724	Male	DF	Platyspiza crassirostris
CAS86731	Male	DF	Platyspiza crassirostris
CAS86732	Male	DF	Platyspiza crassirostris
CAS86961	Male	DF	Pinaroloxias inornata
CAS86905	Male	DF	Certhidea olivacea
CAS86906	Male	DF	Certhidea olivacea
CAS86911	Male	DF	Certhidea olivacea
CAS86929	Male	DF	Certhidea fusca
CAS86931	Male	DF	Certhidea fusca
MVZ130150	Male	DF	Geospiza magnirostris
MVZ130164	Male	DF	Geospiza magnirostris
MVZ130167	Male	DF	Geospiza magnirostris
MVZ130170	Male	DF	Geospiza magnirostris
MVZ140993	Male	DF	Geospiza magnirostris
MVZ130149	Male	DF	Geospiza fortis
MVZ130178	Male	DF	Geospiza fortis
MVZ130195	Male	DF	Geospiza fortis
MVZ130206	Male	DF	Geospiza fortis
MVZ141005	Male	DF	Geospiza fortis
MVZ130281	Male	DF	Geospiza fuliginosa
MVZ130299	Male	DF	Geospiza fuliginosa
MVZ141022	Male	DF	Geospiza fuliginosa
MVZ141027	Male	DF	Geospiza fuliginosa
MVZ141031	Male	DF	Geospiza fuliginosa
MVZ141033	Male	DF	Geospiza difficilis
MVZ141034	Male	DF	Geospiza difficilis
MVZ141045	Male	DF	Geospiza conirostris
MVZ93098	Male	DF	Geospiza conirostris
MVZ93103	Male	DF	Geospiza conirostris
MVZ93110	Male	DF	Geospiza conirostris
MVZ93111	Male	DF	Geospiza conirostris
MVZ141040	Male	DF	Geospiza scandens
MVZ93114	Male	DF	Geospiza scandens
MVZ93115	Male	DF	Geospiza scandens
MVZ93120	Male	DF	Geospiza scandens
MVZ93122	Male	DF	Geospiza scandens
MVZ130458	Male	DF	Camarhynchus parvulus
MVZ130478	Male	DF	Camarhynchus parvulus
MVZ130491	Male	DF	Camarhynchus parvulus
MVZ130492	Male	DF	Camarhynchus parvulus
MVZ130365	Male	DF	Camarhynchus psittacula
MVZ130367	Male	DF	Camarhynchus psittacula
MVZ130378	Male	DF	Camarhynchus psittacula
MVZ130386	Male	DF	Camarhynchus psittacula
MVZ141050	Male	DF	Camarhynchus psittacula
MVZ130519	Male	DF	Camarhynchus pallidus
MVZ130522	Male	DF	Camarhynchus pallidus
MVZ130523	Male	DF	Camarhynchus pallidus
MVZ130543	Male	DF	Camarhynchus pallidus
MVZ130319	Male	DF	Platyspiza crassirostris
MVZ130336	Male	DF	Platyspiza crassirostris
MVZ141049	Male	DF	Platyspiza crassirostris
MVZ93209	Male	DF	Platyspiza crassirostris
MVZ151399	Male	DF	Pinaroloxias inornata
MVZ151400	Male	DF	Pinaroloxias inornata
MVZ130567	Male	DF	Certhidea olivacea
MVZ130571	Male	DF	Certhidea olivacea
MVZ130583	Male	DF	Certhidea olivacea
MVZ141059	Male	DF	Certhidea fusca
NMNH501695	Male	non-DF_coerebins	Loxigilla portoricensis
NMNH501861	Male	non-DF_coerebins	Loxigilla portoricensis
NMNH501875	Male	non-DF_coerebins	Loxigilla portoricensis
NMNH501880	Male	non-DF_coerebins	Loxigilla portoricensis
NMNH501890	Male	non-DF_coerebins	Loxigilla portoricensis
NMNH555128	Male	non-DF_coerebins	Loxigilla noctis
NMNH555130	Male	non-DF_coerebins	Loxigilla noctis
NMNH555137	Male	non-DF_coerebins	Loxigilla noctis
NMNH555138	Male	non-DF_coerebins	Loxigilla noctis
NMNH558176	Male	non-DF_coerebins	Loxigilla noctis
NMNH502880	Male	non-DF_coerebins	Loxigilla violacea
NMNH502883	Male	non-DF_coerebins	Loxigilla violacea
NMNH502884	Male	non-DF_coerebins	Loxigilla violacea
NMNH559013	Male	non-DF_coerebins	Loxigilla violacea
NMNH559015	Male	non-DF_coerebins	Loxigilla violacea
NMNH502793	Male	non-DF_coerebins	Loxipasser anoxanthus
NMNH502796	Male	non-DF_coerebins	Loxipasser anoxanthus
NMNH502799	Male	non-DF_coerebins	Loxipasser anoxanthus
NMNH559018	Male	non-DF_coerebins	Loxipasser anoxanthus
NMNH559279	Male	non-DF_coerebins	Loxipasser anoxanthus
NMNH502842	Male	non-DF_coerebins	Euneornis campestris
NMNH502843	Male	non-DF_coerebins	Euneornis campestris
NMNH502845	Male	non-DF_coerebins	Euneornis campestris
NMNH502851	Male	non-DF_coerebins	Euneornis campestris
NMNH502856	Male	non-DF_coerebins	Euneornis campestris
NMNH556595	Male	non-DF_coerebins	Coereba flaveola
NMNH558226	Male	non-DF_coerebins	Coereba flaveola
NMNH558228	Male	non-DF_coerebins	Coereba flaveola
NMNH558235	Male	non-DF_coerebins	Coereba flaveola
NMNH558239	Male	non-DF_coerebins	Coereba flaveola
NMNH320698	Male	non-DF_coerebins	Melopyrrha nigra
NMNH320819	Male	non-DF_coerebins	Melopyrrha nigra
NMNH320964	Male	non-DF_coerebins	Melopyrrha nigra
NMNH322174	Male	non-DF_coerebins	Melopyrrha nigra
NMNH345599	Male	non-DF_coerebins	Melopyrrha nigra
NMNH501923	Male	non-DF_coerebins	Tiaris bicolor
NMNH556066	Male	non-DF_coerebins	Tiaris bicolor
NMNH556116	Male	non-DF_coerebins	Tiaris bicolor
NMNH556121	Male	non-DF_coerebins	Tiaris bicolor
NMNH556132	Male	non-DF_coerebins	Tiaris bicolor
NMNH291027	Male	non-DF_coerebins	Tiaris olivacea
NMNH554331	Male	non-DF_coerebins	Tiaris olivacea
NMNH554901	Male	non-DF_coerebins	Tiaris olivacea
NMNH555919	Male	non-DF_coerebins	Tiaris olivacea
NMNH555922	Male	non-DF_coerebins	Tiaris olivacea
NMNH226045	Male	non-DF_coerebins	Tiaris canora
NMNH343426	Male	non-DF_coerebins	Tiaris canora
NMNH343427	Male	non-DF_coerebins	Tiaris canora
NMNH343817	Male	non-DF_coerebins	Tiaris canora
NMNH562484	Male	non-DF_coerebins	Tiaris canora
NMNH634039	Female	HHC	Himatione sanguinea
NMNH634040	Male	HHC	Himatione sanguinea
NMNH634041	Female	HHC	Himatione sanguinea
NMNH553218	Male	HHC	Himatione sanguinea
NMNH560602	Female	HHC	Loxioides bailleui
NMNH553188	Male	HHC	Magumma parva
NMNH553190	Female	HHC	Magumma parva
NMNH553191	Male	HHC	Magumma parva
NMNH502194	Female	HHC	Chlorodrepanis stejnegeri
NMNH502195	Male	HHC	Chlorodrepanis stejnegeri
NMNH502196	Female	HHC	Chlorodrepanis stejnegeri
NMNH553192	Male	HHC	Chlorodrepanis stejnegeri
NMNH553210	Male	HHC	Chlorodrepanis virens (Hawaii)
NMNH553212	Female	HHC	Chlorodrepanis virens (Hawaii)
NMNH634063	Male	HHC	Chlorodrepanis virens (Hawaii)
NMNH634074	Female	HHC	Chlorodrepanis virens (Hawaii)
NMNH502190	Female	HHC	Chlorodrepanis virens (Maui)
NMNH502191	Male	HHC	Chlorodrepanis virens (Maui)
NMNH502193	Male	HHC	Chlorodrepanis virens (Maui)
NMNH502188	Male	HHC	Paroreomyza montana
NMNH289283	Male	HHC	Telespiza cantans
NMNH553311	Female	HHC	Telespiza cantans
NMNH561872	Female	HHC	Telespiza cantans
NMNH614786	Male	HHC	Telespiza cantans
NMNH502203	Female	HHC	Vestiaria coccinea
NMNH502204	Male	HHC	Vestiaria coccinea
NMNH553184	Male	HHC	Vestiaria coccinea
NMNH621046	Female	HHC	Vestiaria coccinea
USNM553201	Female	HHC	Chlorodrepanis flava
MVZ122614	Male	HHC	Manucerthia mana
USNM642976	Female	HHC	Pseudonestor xanthophrys
USNM289278	Male	HHC	Telespiza ultima
USNM19097	?	HHC	Oreomystis bairdi
USNM553183	Male	HHC	Oreomystis bairdi
MVZ118830	Female	HHC	Hemignathus wilsoni
MVZ122610	Male	HHC	Hemignathus wilsoni
MVZ122608	Female	HHC	Palmeria dolei
USNM553186	Male	HHC	Loxops caeruleirostris
MVZ122613	Male	HHC	Loxops coccineus
BBM1229	Male	HHC	Loxops coccineus
AMNH810456	?	HHC	Melamprosops phaeosoma
USNM384745	?	HHC	Melamprosops phaeosoma
USNM110053	?	HHC	Chlorodrepanis stejnegeri
USNM553193	?	HHC	Chlorodrepanis stejnegeri
USNM559434	?	HHC	Chlorodrepanis stejnegeri
USNM559435	?	HHC	Chlorodrepanis stejnegeri
USNM498475	?	HHC	Telespiza cantans
USNM502155	?	HHC	Telespiza cantans
USNM560948	?	HHC	Telespiza cantans
USNM561510	Male	HHC	Telespiza cantans
USNM614787	?	HHC	Telespiza cantans
USNM614791	?	HHC	Telespiza cantans
USNM614797	?	HHC	Telespiza cantans
USNM614800	?	HHC	Telespiza cantans
USNM614802	Female	HHC	Telespiza cantans
USNM614804	?	HHC	Telespiza cantans
USNM634047	Male	HHC	Telespiza cantans
USNM553209	Male	HHC	Chlorodrepanis virens (Hawaii)
USNM554860	?	HHC	Chlorodrepanis virens (Hawaii)
USNM554861	?	HHC	Chlorodrepanis virens (Hawaii)
USNM556795	Male	HHC	Chlorodrepanis virens (Hawaii)
USNM556796	Male	HHC	Chlorodrepanis virens (Hawaii)
USNM634062	Female	HHC	Chlorodrepanis virens (Hawaii)
USNM634065	?	HHC	Chlorodrepanis virens (Hawaii)
USNM634066	Male	HHC	Chlorodrepanis virens (Hawaii)
USNM634067	Female	HHC	Chlorodrepanis virens (Hawaii)
USNM634070	Male	HHC	Chlorodrepanis virens (Hawaii)
USNM634072	Female	HHC	Chlorodrepanis virens (Hawaii)
USNM502199	Male	HHC	Vestiaria coccinea
USNM502200	Male	HHC	Vestiaria coccinea
USNM621047	Male	HHC	Vestiaria coccinea
USNM621048	Male	HHC	Vestiaria coccinea
USNM634053	Male	HHC	Vestiaria coccinea
USNM623248	?	HHC	Vestiaria coccinea
USNM502211	Female	HHC	Magumma parva
USNM553187	Male	HHC	Magumma parva
USNM553189	Male	HHC	Magumma parva
USNM554862	?	HHC	Himatione sanguinea
USNM554863	Male	HHC	Himatione sanguinea
USNM554864	Male	HHC	Himatione sanguinea
USNM559444	?	HHC	Himatione sanguinea
USNM634029	Female	HHC	Himatione sanguinea
USNM634033	Female	HHC	Himatione sanguinea
USNM634037	Male	HHC	Himatione sanguinea
AMNH453677	?	HHC	Chloridops kona
AMNH453623	?	HHC	Chloridops kona
MCZ7575	?	HHC	Ciridops anna
USNM19094	?	HHC	Akialoa ellisiana
BBM109	?	HHC	Akialoa obscura
BBM4434	Male	HHC	Akialoa obscura
MVZ122619	?	HHC	Psittirostra psittacea
AMNH453644	?	HHC	Rhodacanthis flaviceps
AMNH453236	?	HHC	Viridonia sagittirostris
BPBM179435	?	HHC	Viridonia sagittirostris
MDS4315	?	HHC	Chloridops wahi
USNM445786	?	HHC	Chloridops wahi
AMNH453314	?	HHC	Paroreomyza flammea
USNM524876	?	HHC	Xestospiza conica
USNM523442	?	HHC	Telespiza persecutrix
BBM2	?	HHC	Drepanis pacifica
NMNH288528	Male	non-HHC_fringillids	Carpodacus erythrinus
NMNH621528	Male	non-HHC_fringillids	Carpodacus erythrinus
USNM292179	Male	non-HHC_fringillids	Carpodacus erythrinus
USNM319621	?	non-HHC_fringillids	Carpodacus erythrinus
NMNH613575	Male	non-HHC_fringillids	Leucosticte arctoa
NMNH613577	Male	non-HHC_fringillids	Leucosticte arctoa
NMNH498297	Female	non-HHC_fringillids	Leucosticte arctoa
NMNH498299	Female	non-HHC_fringillids	Leucosticte arctoa
USNM613572	Male	non-HHC_fringillids	Leucosticte arctoa
USNM613574	Male	non-HHC_fringillids	Leucosticte arctoa
USNM613560	Female	non-HHC_fringillids	Leucosticte arctoa
NMNH319377	Male	non-HHC_fringillids	Leucosticte brandti
NMNH319379	Male	non-HHC_fringillids	Leucosticte brandti
USNM319378	?	non-HHC_fringillids	Leucosticte brandti
NMNH489737	Male	non-HHC_fringillids	Pinicola enucleator
NMNH630933	Male	non-HHC_fringillids	Pinicola enucleator
NMNH224606	Female	non-HHC_fringillids	Pinicola enucleator
NMNH224607	Female	non-HHC_fringillids	Pinicola enucleator
USNM224599	Male	non-HHC_fringillids	Pinicola enucleator
USNM489364	Male	non-HHC_fringillids	Pinicola enucleator
USNM20369	Female	non-HHC_fringillids	Pinicola enucleator
NMNH498847	Male	non-HHC_fringillids	Pyrrhula pyrrhula
NMNH637510	Female	non-HHC_fringillids	Pyrrhula pyrrhula
NMNH637523	Male	non-HHC_fringillids	Pyrrhula pyrrhula
USNM288208	Male	non-HHC_fringillids	Pyrrhula pyrrhula
USNM289396	Male	non-HHC_fringillids	Pyrrhula pyrrhula
USNM322062	Female	non-HHC_fringillids	Pyrrhula pyrrhula
NMNH637525	Female	non-HHC_fringillids	Pyrrhula pyrrhula
NMNH320797	Female	non-HHC_fringillids	Haemorhous cassinii
NMNH555243	Female	non-HHC_fringillids	Haemorhous cassinii
NMNH636856	Male	non-HHC_fringillids	Haemorhous cassinii
NMNH499588	Male	non-HHC_fringillids	Haemorhous purpureus
NMNH554598	Female	non-HHC_fringillids	Haemorhous purpureus
NMNH612014	Male	non-HHC_fringillids	Haemorhous purpureus
NMNH290166	Male	non-HHC_fringillids	Haemorhous mexicanus
NMNH431940	Female	non-HHC_fringillids	Haemorhous mexicanus
NMNH554059	Female	non-HHC_fringillids	Haemorhous mexicanus
NMNH559422	Male	non-HHC_fringillids	Haemorhous mexicanus
NMNH490261	Female	non-HHC_fringillids	Spinus pinus
NMNH490264	Male	non-HHC_fringillids	Spinus pinus
NMNH553865	Male	non-HHC_fringillids	Spinus pinus
NMNH431937	Female	non-HHC_fringillids	Spinus psaltria
NMNH554064	Male	non-HHC_fringillids	Spinus psaltria
NMNH555658	Male	non-HHC_fringillids	Spinus psaltria
NMNH637699	Female	non-HHC_fringillids	Spinus psaltria
NMNH492566	Female	non-HHC_fringillids	Serinus canaria
NMNH498553	Male	non-HHC_fringillids	Serinus canaria
NMNH498613	Female	non-HHC_fringillids	Serinus canaria
NMNH498855	Male	non-HHC_fringillids	Serinus canaria
NMNH604952	Female	non-HHC_fringillids	Carduelis carduelis
NMNH604953	Female	non-HHC_fringillids	Carduelis carduelis
NMNH604957	Male	non-HHC_fringillids	Carduelis carduelis
NMNH637401	Male	non-HHC_fringillids	Carduelis carduelis
NMNH291769	Male	non-HHC_fringillids	Chloris sinica
NMNH292189	Male	non-HHC_fringillids	Chloris sinica
NMNH322039	Female	non-HHC_fringillids	Chloris sinica
NMNH633416	Male	non-HHC_fringillids	Chloris sinica
NMNH603379	Male	non-HHC_fringillids	Fringilla coelebs
NMNH603384	Female	non-HHC_fringillids	Fringilla coelebs
NMNH603386	Female	non-HHC_fringillids	Fringilla coelebs
NMNH637559	Male	non-HHC_fringillids	Fringilla coelebs
NMNH490241	Female	non-HHC_fringillids	Coccothraustes vespertinus
NMNH490799	Female	non-HHC_fringillids	Coccothraustes vespertinus
NMNH553623	Male	non-HHC_fringillids	Coccothraustes vespertinus
NMNH559300	Male	non-HHC_fringillids	Coccothraustes vespertinus
NMNH553024	Female	non-HHC_fringillids	Coccothraustes coccothraustes
NMNH621525	Male	non-HHC_fringillids	Coccothraustes coccothraustes
NMNH621526	Male	non-HHC_fringillids	Coccothraustes coccothraustes
USNM344497	Male	Outgroup	Erythrura prasina
USNM344594	Male	Outgroup	Erythrura prasina
USNM614129	Male	Outgroup	Erythrura prasina
USNM614130	Male	Outgroup	Erythrura prasina
USNM320950	Male	Outgroup	Poephila guttata
USNM344493	Male	Outgroup	Poephila guttata
USNM346417	Male	Outgroup	Poephila guttata
USNM498848	Male	Outgroup	Poephila guttata
USNM292477	Male	Outgroup	Vidua macroura
USNM428101	Male	Outgroup	Vidua macroura
USNM430462	Male	Outgroup	Vidua macroura
USNM556235	Male	Outgroup	Vidua macroura
USNM322247	Male	Outgroup	Padda oryzivora
USNM556082	Male	Outgroup	Padda oryzivora
USNM556231	Male	Outgroup	Padda oryzivora
USNM347588	Male	Outgroup	Estrilda astrild
USNM430570	Male	Outgroup	Estrilda astrild
USNM490776	Male	Outgroup	Estrilda astrild
USNM490778	Male	Outgroup	Estrilda astrild
USNM490779	Male	Outgroup	Estrilda astrild
USNM347351	Male	Outgroup	Lagonosticta senegala
USNM490705	Male	Outgroup	Lagonosticta senegala
USNM490709	Male	Outgroup	Lagonosticta senegala
USNM502062	Male	Outgroup	Lagonosticta senegala
USNM557925	Male	Outgroup	Lagonosticta senegala
USNM557926	Male	Outgroup	Lagonosticta senegala
USNM557930	Male	Outgroup	Lagonosticta senegala
USNM346414	Male	Outgroup	Euplectes orix
USNM490556	Male	Outgroup	Euplectes orix
USNM490716	Male	Outgroup	Euplectes orix
USNM556214	Male	Outgroup	Euplectes orix
USNM556215	Male	Outgroup	Euplectes orix
USNM556216	Male	Outgroup	Euplectes orix
USNM556220	Male	Outgroup	Euplectes orix
